# Supplementary material for: Matrix Effects in GC–MS Profiling of Common Metabolites after Trimethylsilyl Derivatization
Source: Molecules. 2023 Mar 15;28(6):2653. doi: 10.3390/molecules28062653 (PMC10053008; doi:10.3390/molecules28062653)
Supplement: Supplementary file 1 [file molecules-28-02653-s001.zip]

Archive with 1 entries (1 files):
- molecules-2219983-supplementary.pdf
